# Supplementary material for: Influence of Ce3+ Substitution on Antimicrobial and Antibiofilm Properties of ZnCexFe2−xO4 Nanoparticles (X = 0.0, 0.02, 0.04, 0.06, and 0.08) Conjugated with Ebselen and Its Role Subsidised with γ-Radiation in Mitigating Human TNBC and Colorectal Adenocarcinoma Proliferation In Vitro
Source: Int J Mol Sci. 2021 Sep 21;22(18):10171. doi: 10.3390/ijms221810171 (PMC8466506; doi:10.3390/ijms221810171)
Supplement: Supplementary file 1 [file ijms-22-10171-s001.zip]

Archive with 1 entries (1 files):
- ijms-1395458-supplementary.pdf
